# Supplementary material for: The Validation of the Persian Version of the ID-Migraine Questionnaire
Source: Med Sci (Basel). 2025 Oct 1;13(4):213. doi: 10.3390/medsci13040213 (PMC12551042; doi:10.3390/medsci13040213)
Supplement: Supplementary file 1 [file medsci-13-00213-s001.zip]

Archive with 1 entries (1 files):
- medsci-3850498-supplementary.pdf
